# Supplementary material for: Self-efficacy and self-regulated learning strategies as significant predictors of english writing proficiency in Chinese EFL senior high school students
Source: PLoS One. 2026 Apr 17;21(4):e0347121. doi: 10.1371/journal.pone.0347121 (PMC13089711; doi:10.1371/journal.pone.0347121)
Supplement: S1 Table — (XLSX) [file pone.0347121.s001.xlsx]

## Sheet: Sheet1
	WP	IDE	ORG	GRA	USE	MWD	SAS	PS	RRS	SOS	SMS	SCS	SES	OTS	GSPS
WP	1	0.543	0.41	0.409	0.429	0.403	0.287	0.3	0.239	0.3	0.151	0.334	0.217	0.366	0.28
IDE	0.543	1	0.308	0.252	0.287	0.206	0.139	0.294	0.167	0.251	0.166	0.213	0.204	0.246	0.157
ORG	0.41	0.308	1	0.401	0.233	0.14	0.116	0.312	0.188	0.139	0.196	0.184	0.229	0.156	0.241
GRA	0.409	0.252	0.401	1	0.338	0.136	0.183	0.101	0.126	0.1	0.136	0.093	0.107	0.067	0.203
USE	0.429	0.287	0.233	0.338	1	0.22	0.146	0.196	0.139	0.229	0.094	0.13	0.043	0.226	0.111
MWD	0.403	0.206	0.14	0.136	0.22	1	0.171	0.21	0.15	0.214	0.129	0.332	0.007	0.122	0.1
SAS	0.287	0.139	0.116	0.183	0.146	0.171	1	-0.066	0.093	0.188	0.058	0.143	0.05	0.219	0.13
PS	0.3	0.294	0.312	0.101	0.196	0.21	-0.066	1	0.083	0.195	0.124	0.171	0.179	0.175	0.093
RRS	0.239	0.167	0.188	0.126	0.139	0.15	0.093	0.083	1	0.164	0.209	0.159	0.018	0.14	0.119
SOS	0.3	0.251	0.139	0.1	0.229	0.214	0.188	0.195	0.164	1	0.053	-0.003	0.049	0.157	0.099
SMS	0.151	0.166	0.196	0.136	0.094	0.129	0.058	0.124	0.209	0.053	1	0.014	0.085	0.16	0.054
SCS	0.334	0.213	0.184	0.093	0.13	0.332	0.143	0.171	0.159	-0.003	0.014	1	0.137	0.108	0.19
SES	0.217	0.204	0.229	0.107	0.043	0.007	0.05	0.179	0.018	0.049	0.085	0.137	1	0.071	0.129
OTS	0.366	0.246	0.156	0.067	0.226	0.122	0.219	0.175	0.14	0.157	0.16	0.108	0.071	1	-0.034
GSPS	0.28	0.157	0.241	0.203	0.111	0.1	0.13	0.093	0.119	0.099	0.054	0.19	0.129	-0.034	1
