# Supplementary material for: Self-efficacy and self-regulated learning strategies as significant predictors of english writing proficiency in Chinese EFL senior high school students
Source: PLoS One. 2026 Apr 17;21(4):e0347121. doi: 10.1371/journal.pone.0347121 (PMC13089711; doi:10.1371/journal.pone.0347121)
Supplement: S2 Table — (XLSX) [file pone.0347121.s002.xlsx]

## Sheet: 20260318数据 2
序号	ID	WP	Gender	I_1	I_2	I_3	O_1	O_2	O_3	O_4	G_1	G_2	G_3	G_4	U_1	U_2	U_3	U_4	S_1	S_2	S_3	S_4	S_5	S_6	S_7	S_8	SAS_1	SAS_2	SAS_3	PS_4	PS_5	PS_6	RRS_7	RRS_8	RRS_9	SOS_10	SOS_11	SOS_12	SMS_13	SMS_14	SMS_15	SCS_16	SCS_17	SCS_18	SES_19	SES_20	SES_21	OTS_22	OTS_23
1	1	7	2	3	3	3	3	5	5	5	4	3	4	3	6	4	4	6	3	3	5	4	3	2	3	5	3	3	3	3	3	3	3	3	3	3	3	3	3	3	3	3	3	3	3	3	3	3	6
2	2	5.5	1	1	1	1	4	3	3	1	2	2	2	3	1	1	3	1	3	3	2	3	3	2	4	5	6	5	4	2	2	2	5	5	6	1	1	1	1	1	1	2	2	2	6	6	5	5	6
3	3	7.5	2	6	5	5	5	6	6	6	6	4	4	6	6	5	5	5	3	3	6	6	3	6	2	6	6	6	5	2	2	2	5	6	5	4	5	3	5	4	5	2	2	3	6	6	5	4	6
4	4	6	1	2	4	3	4	2	4	2	2	1	2	1	1	1	2	4	5	5	2	3	3	4	3	5	1	2	2	6	6	5	2	1	1	4	5	5	6	5	5	2	1	1	2	2	2	4	5
5	5	5.5	1	1	1	1	1	1	1	1	4	3	2	2	3	2	2	2	4	4	4	4	3	4	4	5	3	4	3	2	1	2	1	2	3	2	2	2	2	2	2	1	1	1	1	1	1	1	2
6	6	6	1	4	2	3	1	2	2	1	1	1	5	3	3	2	2	2	2	2	3	3	5	3	4	5	2	3	4	4	3	6	2	4	3	2	4	1	1	1	2	6	6	4	6	6	6	4	2
7	7	6	1	1	4	1	4	1	2	1	1	1	2	1	2	3	2	1	4	4	5	3	4	2	3	2	6	4	4	1	1	1	3	4	2	1	1	1	2	3	1	4	3	4	4	2	5	2	1
8	8	6	1	4	4	5	3	3	2	2	1	1	2	2	1	1	1	2	4	4	5	4	5	3	4	5	4	3	3	3	1	1	2	1	3	1	3	1	4	3	4	5	4	5	5	4	6	1	1
9	9	5.5	1	1	1	1	1	2	3	1	2	2	1	1	2	3	1	2	5	5	4	4	2	1	3	4	2	1	3	3	1	3	4	1	2	1	3	2	1	1	2	3	1	2	1	2	3	3	3
10	10	6	2	3	3	3	4	3	6	5	3	3	3	3	5	5	6	6	1	1	2	3	3	3	4	5	3	6	6	2	4	1	2	3	4	4	2	2	4	3	1	2	2	1	3	2	2	4	5
11	11	7	2	6	5	5	4	4	4	3	5	5	6	5	6	6	6	6	6	6	6	6	6	6	6	6	3	1	1	6	6	6	4	3	4	4	6	1	5	4	5	6	6	6	6	6	5	6	5
12	12	5.5	2	6	4	6	6	4	6	5	3	3	4	4	5	6	6	6	3	3	4	5	4	3	3	5	3	3	6	5	6	2	2	2	3	6	6	5	3	2	1	1	2	1	6	5	5	6	6
13	13	5.5	2	3	3	3	4	6	6	6	4	4	1	1	2	1	1	1	1	1	1	2	1	1	1	2	2	4	2	6	6	6	5	1	2	6	5	4	2	2	1	4	2	2	1	1	1	1	2
14	14	5	1	2	3	1	1	3	2	2	1	1	1	1	6	2	4	5	1	1	3	2	1	1	3	2	5	4	3	6	4	3	2	1	1	3	4	4	6	5	2	5	2	4	2	4	2	5	3
15	15	6	1	2	5	6	2	4	5	3	5	5	6	6	4	3	5	5	2	2	5	2	1	1	3	4	5	5	6	4	2	2	3	2	2	5	5	5	4	5	2	1	3	2	4	2	3	4	4
16	16	6	1	2	2	2	1	1	2	1	2	2	5	5	3	5	2	4	4	4	4	4	1	4	4	3	6	6	6	1	1	1	3	4	3	6	6	6	3	2	1	3	4	4	1	3	2	2	2
17	17	5.5	1	4	3	6	4	4	3	3	4	4	5	6	5	2	3	6	5	5	1	2	2	2	3	2	1	3	2	6	2	2	2	1	1	2	3	1	3	1	2	1	2	1	1	2	1	5	3
18	18	5.5	1	2	2	5	2	3	4	3	1	1	2	2	1	2	1	1	4	4	5	5	5	4	3	5	3	4	2	3	2	1	3	5	5	4	6	5	3	4	4	4	6	5	2	2	4	5	5
19	19	5.5	2	2	2	2	5	5	3	4	2	2	4	2	5	3	3	3	5	5	4	3	5	2	4	4	1	1	2	3	6	3	3	1	1	4	6	5	3	4	4	4	5	4	5	5	4	5	5
20	20	5	1	1	1	1	3	4	5	5	2	2	3	5	3	3	3	1	1	1	3	1	5	1	3	3	1	2	2	3	5	4	4	3	2	2	2	2	3	3	3	2	3	2	6	5	6	2	3
21	21	5	2	2	1	2	6	6	5	5	6	6	6	6	2	2	4	4	2	2	3	1	2	3	1	4	5	5	4	3	5	5	5	4	4	2	4	2	2	3	2	3	4	1	2	5	2	2	1
22	22	5.5	1	1	1	1	6	4	3	4	2	2	1	1	3	3	3	4	5	5	1	2	2	3	3	2	4	2	2	5	6	3	3	2	4	2	2	2	2	3	2	1	2	3	4	6	5	1	1
23	23	6	1	2	1	1	3	3	2	3	1	1	1	2	4	3	3	3	3	3	3	2	2	1	3	2	3	5	6	5	1	1	1	1	3	1	3	1	2	2	3	2	2	2	4	6	5	6	5
24	24	6	1	3	3	3	2	3	2	2	5	5	5	4	1	1	2	2	4	4	2	3	3	4	3	3	3	4	6	2	2	2	6	6	6	2	3	2	6	5	3	2	3	2	4	1	2	2	3
25	25	5.5	1	1	1	2	4	3	1	3	4	4	2	2	2	2	1	1	1	1	1	1	3	1	1	1	2	2	2	6	6	6	6	6	3	3	4	4	2	3	3	2	1	1	4	4	4	4	3
26	26	6	2	4	5	4	6	5	6	6	2	2	2	2	1	2	1	1	5	5	5	5	3	5	3	1	2	3	5	6	5	5	3	4	5	6	5	6	4	4	5	3	6	5	3	2	2	2	3
27	27	7	2	4	6	6	5	6	4	6	5	5	6	6	6	6	6	6	4	4	4	5	3	4	4	4	5	5	5	6	6	6	3	2	3	3	1	3	3	5	6	6	6	6	6	6	6	4	4
28	28	5	1	1	2	1	6	5	4	6	4	4	4	4	4	4	6	6	4	4	5	3	4	4	5	4	6	6	6	1	4	4	3	1	2	5	6	6	5	4	4	3	5	4	4	5	5	1	2
29	29	5	1	1	2	1	1	2	1	1	6	6	4	6	5	4	4	3	2	2	2	6	2	3	3	5	6	6	6	1	2	1	1	2	1	2	3	1	5	5	6	4	5	3	2	2	2	1	2
30	30	7.5	2	5	6	5	3	3	5	4	2	2	3	2	5	5	6	6	4	4	5	5	5	5	4	5	6	3	4	6	6	6	5	6	6	6	6	6	1	2	1	5	6	6	3	4	4	6	6
31	31	5.5	2	2	1	3	5	6	5	6	6	6	5	6	3	4	3	2	4	4	5	4	5	4	4	5	6	5	4	3	4	3	6	3	5	5	6	4	6	6	6	1	2	1	5	6	5	2	2
32	32	6	1	2	2	5	4	2	2	5	6	6	4	6	4	6	6	5	4	4	4	4	3	6	4	3	2	3	1	4	3	2	4	4	5	1	1	1	6	6	6	4	4	5	6	6	5	1	2
33	33	6	1	1	1	2	2	6	4	5	4	4	1	2	2	1	3	3	4	4	6	4	2	3	6	2	3	4	3	2	4	4	1	3	3	5	4	6	1	1	1	5	4	4	2	1	1	3	3
34	34	6	1	3	3	3	2	1	4	2	2	2	1	1	5	5	3	4	4	4	6	5	2	2	4	6	2	1	1	3	6	4	1	1	1	5	6	5	3	2	3	3	2	1	1	2	3	1	2
35	35	5.5	1	3	3	3	1	2	2	1	2	2	1	1	1	1	1	1	6	6	6	2	2	6	6	6	5	5	5	2	2	2	1	1	1	6	4	4	1	3	1	3	4	4	3	2	2	2	3
36	36	6.5	2	2	6	5	6	6	6	5	5	5	3	4	6	6	5	6	3	3	2	6	6	4	4	4	4	3	2	5	5	3	4	6	5	4	5	6	4	4	3	1	3	3	4	2	4	3	5
37	37	6.5	1	3	4	2	1	3	3	2	1	1	3	2	4	5	4	5	3	3	4	5	3	4	5	5	1	2	3	6	6	6	5	4	5	1	2	1	6	5	5	4	6	6	3	2	2	3	1
38	38	6	1	6	4	3	3	3	2	2	2	2	2	3	1	4	2	2	2	2	6	6	2	2	6	6	5	5	5	4	3	3	3	2	4	1	1	2	4	6	5	3	4	2	1	1	3	5	2
39	39	5.5	2	3	3	3	3	4	6	6	2	2	1	2	3	1	1	3	2	2	2	2	2	2	2	4	1	2	2	4	6	4	3	4	5	4	2	1	6	6	6	4	6	6	6	5	3	2	2
40	40	7	1	5	5	2	6	5	4	6	5	5	3	4	4	4	3	3	5	5	4	5	4	5	4	5	5	4	6	4	5	3	1	3	2	4	4	4	3	4	5	6	6	6	5	3	5	6	6
41	41	6	2	2	3	4	4	6	4	5	4	4	5	6	3	1	3	3	5	5	5	5	5	3	4	5	3	2	2	5	1	4	3	1	1	2	4	1	3	3	3	2	3	4	1	2	4	2	2
42	42	6	2	6	3	4	5	6	4	5	6	6	6	3	5	3	5	3	2	2	2	6	2	6	2	6	2	2	1	6	3	6	2	1	1	2	2	1	1	2	1	5	5	6	3	5	3	4	4
43	43	6.5	2	4	2	4	4	5	4	6	4	4	2	2	1	2	1	2	5	5	5	6	3	4	4	5	4	4	4	1	4	4	4	3	4	6	5	6	5	6	5	2	3	4	4	2	3	4	1
44	44	5	1	1	1	2	1	1	1	2	3	3	2	2	3	2	2	2	6	6	2	6	6	6	3	2	5	2	1	1	1	1	1	1	2	3	5	4	4	2	2	3	6	5	2	2	3	4	4
45	45	5	1	3	2	2	1	1	2	1	1	1	1	1	2	2	3	1	2	2	6	2	6	6	6	6	3	4	4	1	1	1	3	3	4	2	2	1	1	2	1	3	4	2	1	1	1	2	1
46	46	5.5	1	5	2	3	5	4	2	2	6	6	6	6	6	5	1	4	2	2	4	3	3	5	3	5	5	5	6	4	5	3	4	5	5	2	1	2	3	3	5	4	4	5	1	1	1	4	5
47	47	6	2	4	6	6	4	6	6	5	2	2	5	5	5	5	4	6	5	5	3	5	5	5	5	5	1	2	1	6	6	6	1	4	1	4	6	3	3	4	6	4	6	5	1	3	1	4	4
48	48	4.5	1	2	3	2	2	1	1	2	1	1	3	1	2	1	4	1	2	2	6	3	4	6	4	6	3	3	4	2	1	1	4	3	4	4	3	1	1	4	3	1	1	1	2	3	2	2	1
49	49	6	1	6	3	1	2	1	2	1	1	1	1	1	4	4	2	2	3	3	4	3	2	2	2	6	3	3	3	4	5	3	2	2	1	3	4	5	3	6	4	4	6	5	6	4	6	5	6
50	50	6	1	3	3	4	4	2	2	1	5	5	3	4	2	1	2	2	2	2	3	6	2	2	6	3	1	1	1	2	4	5	6	3	3	1	3	2	1	2	3	3	2	3	2	2	5	1	1
51	51	6.5	2	6	4	3	6	6	5	6	3	3	3	2	4	4	6	5	3	3	3	5	2	4	3	4	2	2	4	6	5	3	4	2	4	4	4	5	5	2	4	3	3	5	4	4	2	6	6
52	52	6.5	1	5	4	4	3	4	4	3	5	5	2	3	3	5	2	4	5	5	5	5	5	3	4	4	1	2	2	5	4	3	2	2	2	5	5	6	1	3	2	5	6	6	5	6	6	1	2
53	53	5	1	1	1	2	1	1	1	1	1	1	1	1	1	1	1	1	1	1	1	1	1	1	1	1	2	2	2	1	1	2	1	1	1	1	3	4	2	2	2	4	3	3	1	1	1	1	1
54	54	5.5	1	2	4	4	2	3	2	2	5	5	5	4	1	3	1	2	1	1	2	1	1	1	2	1	3	5	3	6	4	3	1	3	1	3	4	4	5	3	2	2	1	2	1	5	2	6	5
55	55	5.5	1	2	1	2	4	3	2	2	5	5	6	5	2	1	3	1	1	1	2	1	4	1	3	1	5	5	6	4	6	4	2	3	1	6	5	4	1	1	1	1	1	2	5	4	5	5	6
56	56	6	2	2	3	2	3	5	6	3	2	2	4	2	3	1	4	1	4	4	4	4	4	4	3	4	5	6	6	3	1	2	6	5	4	6	4	5	5	6	6	4	4	4	1	1	1	4	5
57	57	5.5	1	2	4	4	4	4	2	3	5	5	2	3	4	3	4	3	2	2	2	5	1	3	3	2	4	3	1	2	2	1	1	3	3	3	3	4	3	4	4	1	1	1	1	2	1	3	3
58	58	6	1	4	4	2	5	1	3	4	6	6	4	6	2	3	4	3	3	3	3	1	3	5	5	4	4	6	4	2	2	3	5	5	6	1	1	2	3	3	4	5	5	5	2	1	1	3	1
59	59	5.5	2	3	1	3	4	5	4	4	1	1	3	1	4	5	4	5	4	4	4	4	3	5	4	4	4	3	3	1	1	1	2	3	3	2	1	1	2	5	2	3	4	4	6	4	5	2	3
60	60	6	1	3	4	3	3	1	3	6	1	1	2	2	4	2	1	1	4	4	2	1	3	1	1	3	2	3	4	5	2	3	6	5	6	6	5	6	1	1	1	6	6	4	2	2	3	3	1
61	61	7	2	6	4	6	3	4	3	5	6	6	5	5	6	6	5	6	6	6	4	6	4	3	6	6	3	6	6	1	2	5	6	5	5	4	3	5	2	4	3	5	5	6	1	1	1	4	5
62	62	6	1	2	3	2	1	1	1	3	1	1	1	1	1	1	1	1	1	1	1	1	1	2	2	1	5	4	3	3	1	2	3	4	4	2	1	1	4	4	5	3	4	2	5	5	5	3	3
63	63	6	1	6	5	5	3	4	1	2	1	1	2	2	3	4	6	5	1	1	3	2	2	2	1	2	6	5	3	4	1	1	4	3	2	6	4	2	3	4	4	2	2	4	6	6	6	1	1
64	64	7.5	2	4	4	2	5	5	6	6	6	6	6	6	6	6	6	6	6	6	6	4	2	3	4	4	6	6	5	4	3	6	6	5	3	6	3	6	5	6	5	6	4	6	3	5	6	6	6
65	65	6.5	2	6	4	6	5	6	6	4	5	6	6	6	3	1	2	1	3	3	3	2	5	5	5	5	5	4	5	6	2	4	6	6	4	3	3	2	2	3	2	4	5	5	6	3	6	1	2
66	66	5.5	2	2	5	6	1	4	4	5	1	2	4	4	6	5	5	6	1	1	3	1	2	1	2	1	4	5	1	5	2	3	3	6	6	4	3	3	5	6	4	1	1	1	3	1	3	5	3
67	67	6	2	2	2	6	4	6	4	5	4	2	1	1	2	1	4	2	5	5	5	5	5	2	5	5	4	3	6	1	6	2	1	3	2	3	2	1	1	3	3	1	3	4	5	4	5	2	2
68	68	6	1	5	3	2	1	3	1	1	5	5	6	6	4	3	2	3	5	2	5	5	5	5	5	4	3	5	4	2	1	1	2	2	3	3	5	5	2	3	2	2	2	1	2	2	1	6	6
69	69	6	1	4	3	6	2	1	1	3	2	4	1	1	2	4	3	4	3	2	2	2	2	2	4	2	5	1	1	1	2	2	1	4	2	3	2	1	4	1	2	5	6	6	4	4	5	2	1
70	70	5.5	2	3	4	6	3	4	4	3	2	1	1	1	2	1	1	1	2	1	3	3	2	3	2	1	1	1	1	5	2	5	1	1	1	2	1	3	3	1	2	2	1	1	5	3	4	5	3
71	71	5	1	1	2	2	1	1	1	1	3	3	6	6	2	3	2	3	2	4	2	2	3	1	3	2	3	4	4	1	1	2	1	1	2	1	1	1	3	4	2	6	6	6	1	3	1	2	2
72	72	6	2	6	5	5	4	4	3	4	3	3	3	3	1	4	3	2	5	5	5	5	5	4	4	4	5	3	6	4	3	5	3	2	2	3	4	4	6	5	4	1	2	3	1	1	2	6	5
73	73	5	2	2	3	2	4	4	5	5	4	4	6	6	5	6	6	6	2	3	1	1	2	2	3	1	1	1	2	3	5	2	5	5	6	2	3	2	6	3	5	1	2	2	3	3	3	1	1
74	74	4.5	1	1	1	3	2	5	1	3	5	6	5	5	3	2	3	4	2	2	1	1	2	3	1	1	1	1	1	2	1	1	5	3	2	1	1	1	1	3	1	2	3	1	5	6	5	2	2
75	75	5	1	2	2	1	2	3	1	1	2	1	1	1	1	4	4	3	2	4	1	1	2	1	1	1	2	3	2	3	1	2	1	1	2	1	2	1	1	1	3	1	2	3	1	1	2	6	6
76	76	6	2	2	2	3	6	3	4	5	2	3	3	3	4	6	6	6	5	5	3	3	4	4	4	5	4	4	1	3	2	2	6	5	6	5	3	5	5	6	6	3	1	1	1	2	2	3	3
77	77	4.5	1	3	1	3	2	4	2	1	4	3	1	1	4	1	2	1	3	3	3	3	5	4	2	3	3	6	1	5	4	5	3	5	5	3	4	1	3	3	3	1	2	3	3	1	1	1	2
78	78	5	1	1	2	2	5	3	2	1	4	2	3	3	2	2	3	2	2	4	4	4	5	5	5	2	5	4	6	1	1	2	6	6	6	6	4	3	3	1	1	5	4	6	2	2	1	2	1
79	79	5.5	2	2	2	1	5	5	6	6	4	1	1	1	2	1	3	2	2	2	2	2	1	1	1	1	3	3	1	3	3	2	3	2	4	3	2	1	5	6	5	1	4	3	4	3	3	2	3
80	80	6.5	1	1	3	3	2	5	2	3	6	5	4	4	1	2	3	1	4	4	4	4	5	4	5	2	4	3	3	3	1	2	4	5	2	3	6	6	4	5	5	3	4	4	4	5	5	6	4
81	81	6.5	1	6	5	3	1	4	3	2	2	2	1	1	5	4	1	2	5	5	4	4	3	5	4	5	5	2	2	4	2	2	6	5	5	4	3	3	4	2	3	6	4	6	4	3	3	4	5
82	82	5.5	2	3	1	1	5	3	4	5	3	4	2	2	6	5	6	5	3	4	4	4	4	4	4	6	4	1	2	2	1	2	5	5	6	4	5	2	6	4	6	5	5	4	2	3	2	5	4
83	83	6	2	1	6	3	5	4	5	5	2	3	4	4	6	2	4	2	5	4	4	4	4	4	3	5	6	6	6	6	6	5	1	1	1	2	4	2	6	5	6	3	4	4	1	1	3	5	6
84	84	5.5	2	4	3	3	5	6	6	5	3	5	6	6	1	2	2	1	1	1	2	2	1	1	2	1	2	2	1	5	6	6	3	5	4	2	1	1	3	6	4	4	6	6	2	3	3	4	2
85	85	7.5	2	5	5	6	4	6	6	5	5	6	6	6	4	5	6	6	5	3	5	5	5	5	5	5	5	3	5	6	6	5	5	6	6	2	2	1	5	6	4	6	6	6	5	2	5	5	5
86	86	6.5	2	5	5	6	2	6	4	3	2	2	4	4	1	5	2	1	2	2	1	1	1	1	3	1	2	1	5	2	3	3	1	3	4	3	3	1	3	5	3	3	2	2	4	4	3	3	4
87	87	7.5	2	6	5	6	6	5	6	4	6	4	4	4	4	6	6	5	3	4	1	1	2	5	3	3	4	4	4	6	6	6	2	3	1	4	5	5	2	2	1	2	1	1	5	5	3	5	5
88	88	5	1	6	6	5	3	3	2	3	3	4	2	2	2	2	3	2	2	1	2	2	1	3	1	1	5	5	5	3	3	1	6	5	6	6	5	6	4	3	3	3	1	2	5	6	5	1	3
89	89	7	2	4	2	5	4	5	5	5	3	4	4	4	5	5	6	6	5	5	5	5	5	5	4	5	6	6	6	4	6	6	1	2	2	4	5	5	3	6	5	5	6	6	6	4	6	6	6
90	90	5.5	1	4	3	4	1	1	3	1	1	1	2	2	1	4	2	1	3	3	1	1	3	1	3	3	3	6	3	2	2	5	5	3	2	4	6	5	2	2	3	1	3	1	3	3	5	3	2
91	91	6	1	1	3	1	1	3	1	2	4	5	3	3	2	1	2	1	3	3	4	4	3	5	5	5	4	3	1	5	3	5	2	5	4	2	1	1	1	2	2	4	4	5	4	6	5	3	5
92	92	7	2	6	2	2	6	5	6	5	6	5	6	6	4	3	2	3	5	5	5	5	4	4	4	4	2	5	4	6	5	5	6	6	6	1	2	1	4	4	2	5	6	4	2	2	5	2	2
93	93	6	1	2	1	2	2	2	2	1	3	3	2	2	4	3	3	4	3	5	3	3	4	2	4	4	2	2	6	4	4	5	5	5	4	4	1	1	1	1	1	6	5	3	5	5	4	2	4
94	94	7	2	5	5	4	5	1	4	5	5	5	6	6	6	6	6	6	3	4	4	4	3	3	1	2	5	6	6	1	1	2	4	4	2	6	6	6	2	2	2	1	1	1	2	1	3	5	6
95	95	5	2	4	3	4	4	5	5	5	5	6	6	6	5	5	6	5	1	3	3	3	3	2	3	3	6	4	6	6	5	1	2	5	2	3	5	1	5	5	5	3	5	4	4	4	4	1	1
96	96	6.5	2	5	1	1	4	5	5	4	6	5	5	5	1	4	2	3	2	3	2	2	2	2	2	2	2	6	2	3	2	3	6	6	6	6	3	6	2	1	1	3	4	2	2	3	3	5	1
97	97	6.5	2	5	6	6	3	6	2	4	2	4	3	3	6	4	6	6	6	4	6	6	6	4	3	4	2	2	2	6	6	5	5	4	1	3	4	1	6	6	5	6	5	6	5	5	6	1	1
98	98	5.5	1	3	2	2	2	2	5	3	3	4	6	6	3	3	3	1	1	1	2	2	3	3	1	1	2	2	3	1	3	2	1	2	1	1	1	2	5	4	4	1	4	2	4	3	3	2	2
99	99	7.5	2	6	5	5	6	5	5	6	5	3	4	4	2	1	2	1	4	5	5	5	5	5	5	3	4	4	6	5	5	5	6	6	4	4	6	5	6	4	5	5	6	6	4	6	6	2	2
100	100	7	2	3	2	2	5	6	6	5	3	5	4	4	6	5	5	4	5	5	5	5	4	3	5	4	6	6	6	3	5	2	6	4	5	6	4	6	3	2	3	5	4	5	2	4	2	4	5
101	101	5	2	6	6	5	2	3	1	1	3	2	2	2	4	3	3	3	1	3	2	2	1	3	1	1	1	3	1	1	1	2	3	2	3	6	6	5	1	2	3	3	1	3	3	3	4	2	2
102	102	7.5	1	6	6	4	3	2	1	3	5	3	5	5	3	3	2	2	5	5	4	4	4	5	3	5	4	4	6	6	6	5	3	6	5	6	6	5	1	1	1	6	6	6	3	5	4	6	6
103	103	7	2	6	5	6	6	6	6	6	4	4	6	6	5	5	5	6	1	2	2	2	1	1	1	2	5	5	6	2	1	1	3	1	1	4	5	6	1	1	1	4	6	6	3	4	6	6	6
104	104	5	1	3	5	6	1	2	2	2	2	2	2	2	3	1	1	1	3	4	1	1	1	3	1	1	1	2	1	2	3	3	3	4	6	2	1	1	2	3	3	5	4	4	4	3	3	4	4
105	105	7	2	6	5	6	2	4	3	2	2	1	1	1	1	2	1	1	4	3	4	4	2	5	4	5	3	6	6	6	4	3	5	5	4	5	6	5	5	5	6	5	3	6	5	6	5	6	6
106	106	5	2	4	6	4	3	4	2	6	6	5	5	5	1	1	2	3	4	5	1	1	3	2	2	5	3	1	2	1	3	2	2	2	4	2	3	3	4	2	2	4	1	3	5	4	5	1	1
107	107	7	2	5	5	4	5	5	6	4	5	6	4	4	6	5	6	6	2	4	6	6	1	3	2	3	5	2	3	6	5	6	5	5	4	6	5	6	4	3	1	3	3	2	3	6	4	1	2
108	108	5	1	2	2	1	1	5	1	1	4	5	3	3	2	1	2	1	1	2	2	2	1	1	1	1	5	6	5	3	5	4	2	3	1	3	5	2	5	4	3	3	1	2	5	4	6	1	1
109	109	6.5	1	1	2	2	2	3	4	2	2	2	4	4	6	6	5	5	1	4	1	1	1	1	2	2	1	5	5	4	6	5	3	4	2	4	5	6	2	2	1	4	6	6	3	3	3	4	6
110	110	6.5	1	6	5	6	3	5	1	2	6	4	5	5	5	2	5	4	5	5	5	5	3	5	5	4	1	1	1	6	6	6	6	6	6	4	4	4	6	5	6	6	6	4	1	3	3	4	4
111	111	6	1	2	3	2	2	1	1	2	4	5	4	4	1	3	5	6	5	5	2	2	3	5	4	4	4	4	6	4	5	3	1	1	4	5	2	3	3	2	1	2	2	2	2	1	1	6	6
112	112	5	1	3	1	1	3	1	3	1	1	1	1	1	5	5	5	6	4	1	2	2	3	1	1	1	1	4	2	5	2	4	5	6	6	5	6	5	5	6	5	3	4	4	3	4	3	5	4
113	113	6	2	3	4	4	5	1	4	4	1	4	1	1	4	4	5	5	3	5	3	3	4	4	3	3	3	4	4	6	4	5	5	6	5	6	5	4	3	2	2	3	2	2	3	6	4	5	4
114	114	5	1	2	2	1	3	3	1	1	1	4	2	2	1	3	3	1	1	4	2	2	5	3	4	5	4	4	4	3	3	3	6	5	5	2	1	1	5	3	4	4	5	4	3	2	2	1	3
115	115	7	2	5	6	3	3	5	6	6	5	6	6	6	3	5	4	5	3	1	2	2	2	2	1	1	5	5	3	3	1	2	5	6	5	5	5	6	6	6	5	4	4	2	5	5	6	3	2
116	116	6	2	5	3	6	4	6	1	4	1	4	2	2	6	5	6	5	5	5	5	5	4	5	4	5	1	3	1	4	6	6	1	1	1	6	3	6	1	2	3	2	1	1	3	1	1	2	1
117	117	6	1	3	1	1	1	1	1	1	1	1	1	1	5	4	3	5	1	2	1	1	3	2	2	2	2	1	4	2	3	2	1	1	1	4	3	4	5	6	4	1	2	1	1	1	1	2	2
118	118	6	2	2	4	5	6	2	5	6	6	6	6	6	4	5	3	5	4	5	4	3	4	4	4	4	5	5	3	4	6	5	3	6	6	3	1	5	1	1	1	5	6	6	6	5	5	2	1
119	119	4.5	1	3	1	2	1	1	1	1	1	1	1	1	1	1	1	1	3	1	3	2	4	1	1	1	3	4	3	2	1	2	1	1	1	2	1	1	2	3	2	4	5	4	1	1	1	3	4
120	120	6	2	4	3	4	5	5	6	6	5	4	5	5	1	3	3	4	4	5	5	4	5	5	5	4	6	5	6	4	6	3	3	6	6	5	4	6	5	4	5	6	6	6	5	6	6	3	4
121	121	6	2	5	3	3	4	4	3	3	2	2	2	2	4	5	2	2	3	1	2	1	1	2	2	1	5	3	2	6	5	3	3	4	3	1	2	1	1	1	1	5	6	4	1	2	3	5	4
122	122	6.5	2	5	6	6	6	6	6	6	6	6	6	6	6	6	6	6	1	1	1	4	3	1	1	3	1	1	3	5	6	6	1	5	2	3	1	4	4	3	2	1	2	1	5	4	6	2	6
123	123	4.5	1	3	3	1	2	1	1	2	1	4	2	2	6	4	4	4	4	2	3	1	4	1	1	3	5	6	6	1	2	4	4	6	6	3	3	4	6	5	5	4	3	4	1	3	3	6	5
124	124	4.5	2	2	3	1	3	4	5	5	3	2	1	1	3	1	1	1	1	1	2	1	1	1	1	1	1	2	1	2	1	1	3	1	1	1	1	2	2	1	1	2	1	2	1	2	2	1	1
125	125	5	2	4	5	2	5	5	6	3	1	5	4	4	1	2	1	2	4	4	5	4	4	5	5	5	2	4	6	2	5	5	5	6	3	6	6	6	4	6	2	2	2	3	3	3	3	2	1
126	126	4.5	1	2	4	1	1	2	2	1	1	1	1	1	1	3	2	2	2	1	2	1	2	1	1	1	1	1	1	2	3	1	1	2	2	1	1	1	3	1	2	2	1	1	2	1	1	3	2
127	127	6	2	6	5	6	4	5	5	2	6	4	6	6	6	6	6	6	4	5	3	3	5	4	4	3	4	4	4	4	5	2	6	6	3	3	5	6	3	1	1	2	5	3	2	1	1	5	3
128	128	4.5	1	2	2	2	1	1	3	3	1	1	2	2	2	6	4	5	3	2	1	2	1	1	1	2	4	5	6	2	1	2	1	1	2	2	3	1	1	2	2	3	3	2	3	3	5	1	1
129	129	4.5	2	2	2	4	3	2	4	2	3	4	1	1	2	3	1	2	1	3	1	1	2	2	2	1	2	3	4	1	1	5	4	4	5	4	2	2	4	5	5	1	2	1	4	3	3	2	3
130	130	5	1	6	4	4	4	2	2	2	2	1	2	2	2	1	1	1	2	3	1	2	3	1	1	2	4	3	1	4	2	2	3	3	3	1	2	4	2	2	2	2	2	2	2	3	2	2	2
131	131	7.5	2	5	6	6	5	4	6	6	2	3	4	4	4	4	5	6	4	3	3	1	4	3	3	2	3	5	2	2	5	3	4	6	6	4	6	6	6	6	5	1	4	6	5	5	5	5	6
132	132	6	2	6	4	4	6	5	6	6	5	3	6	6	6	1	2	3	5	5	3	4	4	3	3	4	3	3	5	4	4	3	4	4	2	4	6	6	5	4	5	2	1	2	5	5	6	4	3
133	133	5	1	2	3	2	1	1	3	1	5	3	4	4	1	2	2	1	1	3	2	2	1	2	2	4	3	2	3	1	2	1	1	3	3	3	6	4	4	2	4	1	2	4	1	1	1	1	1
134	134	6	1	2	1	3	3	2	1	2	3	5	6	6	6	5	6	4	2	3	2	1	1	2	2	1	4	5	3	1	3	1	3	6	4	3	3	1	1	3	2	5	3	5	3	3	4	3	4
135	135	4.5	1	3	4	4	3	4	2	1	1	2	1	1	1	2	1	1	1	3	2	2	3	1	1	2	2	2	2	3	6	2	6	6	6	2	6	4	3	1	3	2	4	3	6	6	6	5	5
136	136	5	2	2	3	2	6	5	6	5	3	5	4	4	6	2	3	3	3	1	1	1	2	1	1	2	5	4	4	4	5	2	2	1	2	3	1	1	3	3	3	3	3	1	3	2	3	5	6
137	137	6.5	1	4	2	1	3	2	2	1	2	2	3	3	4	6	5	6	2	3	1	3	1	1	1	1	4	6	4	2	1	3	1	1	3	1	2	2	4	3	4	1	1	1	4	4	4	3	4
138	138	7	2	3	4	6	5	5	3	5	5	5	4	4	5	6	6	6	6	6	6	6	4	6	6	4	4	5	5	1	1	1	6	5	6	3	4	2	2	3	2	5	5	6	3	1	5	4	3
139	139	6	1	2	3	1	1	4	1	2	1	2	1	1	6	6	3	6	3	5	4	4	5	4	4	4	2	1	3	2	3	2	5	5	5	5	4	6	3	4	4	5	4	5	3	4	2	5	4
140	140	6	2	3	2	3	5	6	6	5	3	5	5	5	5	4	2	3	3	4	4	5	3	4	4	4	4	4	2	3	4	3	3	2	3	2	2	2	4	3	4	4	5	5	1	1	2	1	1
141	141	7.5	2	3	5	6	6	5	6	6	6	6	6	6	6	6	6	6	3	1	2	1	3	1	1	2	4	6	6	1	2	3	5	1	2	4	5	3	4	5	5	1	3	1	4	4	3	5	6
142	142	6.5	2	4	2	2	6	2	6	4	2	4	4	4	2	2	3	3	4	4	5	4	3	4	4	5	2	1	1	4	1	5	4	6	3	2	1	3	5	3	3	1	1	1	4	3	5	6	5
143	143	6	2	2	4	2	3	5	5	5	6	6	5	5	3	6	3	5	1	1	3	2	3	1	1	1	4	6	4	2	2	2	5	5	5	3	5	4	3	6	5	5	6	6	1	3	2	5	5
144	145	6.5	1	6	5	3	2	4	2	2	3	6	6	6	2	3	1	1	2	2	3	3	3	1	1	1	3	1	3	1	3	1	2	2	3	6	6	5	4	6	4	3	2	3	5	6	6	3	4
145	148	6	2	5	6	6	2	4	5	5	2	3	1	1	4	3	4	2	2	1	1	3	3	1	1	1	5	6	6	6	4	4	1	2	1	1	1	1	3	1	2	4	5	4	4	6	6	5	5
146	149	6	1	3	5	3	1	5	1	2	3	1	1	1	5	6	6	4	4	4	6	4	4	6	6	6	4	3	2	2	4	3	2	1	2	6	5	4	2	2	2	6	6	6	4	5	5	2	1
147	151	6.5	2	4	4	3	6	6	5	5	6	6	6	6	3	1	1	2	3	2	1	3	1	3	3	2	6	6	6	4	2	2	4	6	4	6	6	6	6	6	6	3	3	3	3	6	6	5	5
148	152	6	2	6	5	6	1	3	1	2	2	2	2	2	5	5	4	4	3	4	4	4	4	2	2	3	3	1	2	4	5	2	4	3	3	1	1	2	5	5	5	1	4	1	4	5	5	3	5
149	153	6.5	1	4	5	5	1	3	2	1	5	1	3	3	6	5	5	6	3	4	4	4	5	2	2	4	2	5	5	3	2	6	3	4	2	6	6	6	2	1	1	5	4	4	3	5	6	3	5
150	154	7	2	6	6	2	6	5	6	6	1	4	3	3	5	2	4	3	4	6	4	4	6	4	4	4	5	5	6	6	6	5	6	2	5	2	3	3	4	4	5	6	3	4	5	5	5	3	1
151	155	5	1	4	1	1	5	3	1	2	3	1	1	1	1	1	2	1	5	4	5	4	4	5	5	4	4	1	1	3	4	2	2	3	2	4	4	2	1	3	1	6	5	4	4	3	2	5	4
152	156	5	2	3	2	3	4	5	4	5	2	2	1	1	1	5	1	6	5	1	4	2	1	2	2	2	1	2	3	6	5	6	2	5	6	5	1	1	1	2	2	5	3	3	4	6	6	2	1
153	157	7.5	2	5	3	3	4	5	4	6	6	6	5	5	2	2	3	4	4	5	4	5	4	4	4	2	3	6	4	4	2	2	3	3	5	5	5	4	4	2	2	4	5	4	4	5	4	3	1
154	158	5.5	1	4	3	1	1	3	1	1	4	6	5	5	5	4	3	4	5	4	4	5	5	4	4	5	5	3	2	2	3	1	1	3	3	3	4	2	6	6	6	1	1	1	2	2	4	3	4
155	159	6	2	2	2	2	4	3	4	6	3	2	1	1	1	2	1	1	3	3	4	1	4	5	5	1	2	5	5	3	2	2	2	5	5	4	4	2	2	1	3	3	1	2	5	2	3	5	4
156	160	6	2	6	2	6	2	4	6	3	3	2	5	5	3	3	2	2	5	5	5	5	5	3	3	4	3	3	5	2	2	2	1	3	1	1	3	5	3	2	2	4	2	3	6	6	6	2	2
157	161	6	1	6	5	3	1	3	3	3	5	5	6	6	3	1	1	2	1	2	2	1	1	1	1	1	1	1	4	1	2	1	1	2	3	3	3	6	2	2	2	2	5	4	4	3	5	3	4
158	162	5.5	1	6	5	6	2	3	3	3	3	2	2	2	2	2	1	1	3	2	1	2	2	2	2	3	4	4	5	6	5	6	1	1	3	4	5	3	6	4	3	1	1	1	6	6	4	1	1
159	163	6	2	5	4	3	5	4	6	5	4	6	6	6	5	6	6	6	1	4	3	3	3	3	3	2	4	4	3	3	3	4	6	5	5	1	1	1	5	5	6	2	3	4	3	2	1	5	6
160	164	6.5	1	5	3	4	2	1	2	1	3	6	3	3	5	2	3	5	5	5	4	4	5	5	5	4	5	3	1	5	4	4	2	5	4	5	5	6	5	3	3	1	3	1	3	2	3	5	6
161	165	6	1	2	3	1	1	2	1	1	3	4	6	6	5	6	6	6	3	1	1	3	1	2	2	2	2	5	2	5	5	4	4	4	4	6	6	6	5	3	3	2	1	1	3	4	4	2	3
162	166	6	1	4	4	6	2	2	1	2	3	1	2	2	5	2	3	3	3	2	2	2	4	2	2	3	4	2	3	4	5	6	5	1	1	6	3	4	4	1	3	4	4	3	1	2	2	5	3
163	167	7.5	2	4	4	6	6	5	6	6	4	6	6	6	4	6	5	6	4	2	3	4	4	6	6	4	5	3	6	6	6	6	4	2	4	6	6	5	1	1	1	6	5	6	4	6	4	3	5
164	168	6.5	2	4	4	6	4	4	6	6	2	3	1	1	5	3	4	6	4	4	2	2	3	5	5	5	4	5	5	3	4	4	5	6	6	3	1	2	1	3	1	6	6	6	3	3	3	5	3
165	169	7.5	2	6	5	4	5	6	6	6	5	4	4	4	6	5	6	6	2	6	3	3	6	2	2	4	4	1	2	3	3	3	6	4	6	3	6	5	5	6	6	3	4	4	6	6	6	5	4
166	170	6	2	5	4	6	6	6	5	6	6	6	6	6	3	3	3	3	4	2	1	1	1	2	2	1	3	1	2	2	2	1	2	2	2	2	1	2	6	4	5	5	4	5	2	6	6	6	5
167	173	6	1	5	5	2	2	2	3	2	4	1	3	3	6	4	6	6	3	5	3	3	4	3	3	5	2	1	2	4	6	6	4	4	3	6	3	4	6	3	4	3	2	1	5	6	6	4	3
168	177	6	1	4	6	5	1	2	2	2	4	2	3	3	5	6	6	5	3	3	1	2	2	2	2	1	6	4	5	1	5	2	6	5	5	2	5	5	2	1	1	2	2	3	3	2	3	6	6
169	179	6	2	6	5	4	6	6	5	6	1	4	1	1	5	4	5	4	4	4	5	5	5	5	5	5	4	3	5	6	6	6	5	6	6	6	6	6	5	5	5	5	3	6	4	5	6	6	6
170	181	6	1	2	4	2	2	3	4	3	3	3	3	3	4	4	5	6	5	4	5	4	5	5	5	5	4	6	4	1	4	4	5	5	6	3	3	2	5	4	6	1	3	2	1	2	2	6	6
171	182	6	1	2	3	3	3	3	1	1	1	2	1	1	2	4	2	4	3	2	3	3	1	1	1	3	5	6	5	3	1	1	4	1	5	2	1	1	6	6	5	4	3	3	1	2	1	5	5
172	183	6	1	5	4	6	3	1	3	3	3	6	6	6	2	3	1	1	2	5	4	3	4	5	5	5	6	6	5	3	3	1	1	1	1	3	1	2	6	3	4	2	3	2	5	5	5	6	5
173	184	6	1	5	6	4	3	2	3	2	5	4	6	6	4	4	4	4	5	4	5	5	3	5	5	5	2	2	2	4	4	5	5	4	4	2	1	2	6	6	5	6	4	4	2	3	1	4	6
174	185	6	2	6	6	6	2	4	2	3	5	5	6	5	5	6	6	6	5	4	5	4	3	5	5	5	5	6	6	5	5	3	1	1	1	6	6	6	6	6	3	5	6	6	2	2	3	4	5
175	188	6.5	1	1	2	3	2	1	1	1	4	5	6	6	5	6	2	3	5	4	5	3	2	5	5	4	2	2	1	5	6	5	4	3	4	4	5	6	3	1	2	2	1	3	2	2	4	2	2
176	189	6.5	1	6	6	6	2	2	2	1	4	4	5	4	5	3	4	3	3	2	4	1	3	1	3	3	6	4	4	1	1	1	4	5	5	5	2	2	3	2	1	6	6	5	5	6	6	6	6
177	190	4.5	1	3	2	1	1	1	2	1	2	2	2	2	2	1	2	3	2	3	2	1	1	4	1	1	1	2	1	2	5	3	2	1	2	1	3	3	1	1	2	2	1	2	2	2	1	3	1
178	192	6	2	5	3	4	6	3	6	5	6	5	5	4	4	5	6	6	4	4	2	3	3	1	2	2	1	3	2	6	5	4	1	3	1	3	2	3	4	4	4	5	5	4	6	6	6	3	4
179	195	6	2	6	3	6	4	6	5	5	4	4	1	2	6	4	6	6	3	3	2	2	3	3	3	3	5	5	6	4	6	5	4	3	2	3	2	6	6	6	5	6	6	6	3	3	4	3	3
180	196	7	2	4	6	2	4	3	2	5	3	3	3	4	5	6	5	6	2	3	3	3	4	2	2	2	5	5	5	3	4	3	6	4	6	2	2	4	6	6	5	4	1	3	4	3	5	4	6
181	197	6.5	2	5	3	4	4	6	6	6	6	3	5	6	3	4	3	2	2	3	5	3	4	5	3	3	5	5	6	3	2	5	2	2	1	2	1	1	6	5	3	5	5	4	5	4	4	6	6
182	198	6	2	5	6	4	4	4	4	3	5	3	6	5	6	6	5	6	4	6	6	6	4	6	4	4	3	3	4	5	5	6	3	2	2	5	5	6	3	5	4	1	2	1	6	6	6	6	6
183	200	6	1	2	1	3	1	2	2	3	4	5	6	6	6	6	6	5	4	6	6	4	6	6	6	6	5	4	4	5	5	6	2	2	1	3	2	2	2	3	1	6	3	5	6	6	5	6	6
184	204	6	1	1	2	3	2	2	1	3	4	1	3	3	1	3	1	4	3	4	5	5	4	3	3	3	3	3	2	3	1	2	2	5	5	5	3	4	4	6	4	5	5	4	4	2	3	1	3
185	205	4.5	1	2	1	3	1	2	3	2	3	2	3	1	2	5	4	2	2	2	1	2	1	3	1	1	2	2	1	2	1	2	3	5	6	2	2	1	5	6	6	1	1	1	4	2	5	4	6
186	207	4.5	1	1	2	3	1	1	2	1	1	3	1	3	2	2	1	1	2	2	1	2	1	5	2	2	2	2	4	6	6	4	2	2	1	1	1	2	6	6	5	3	1	2	3	5	5	2	1
187	209	6.5	1	2	5	5	2	4	2	1	1	5	4	2	2	5	3	4	4	4	2	5	4	4	4	4	5	6	6	5	5	3	1	2	5	6	5	6	3	5	6	1	2	2	1	3	4	6	5
188	211	6	1	2	4	2	5	3	2	2	5	1	2	2	2	2	1	1	3	3	3	4	3	2	3	3	4	3	3	4	6	4	4	5	3	6	5	6	6	6	6	1	5	3	5	6	6	4	4
189	212	6	1	3	3	6	3	3	1	3	5	4	6	3	2	5	4	4	4	3	5	3	4	5	4	4	6	4	5	3	2	2	4	6	6	6	6	5	5	4	6	5	3	5	6	6	5	2	2
190	215	6	1	3	1	2	5	4	1	2	6	5	5	6	1	3	1	2	2	4	4	5	5	5	3	3	1	4	3	3	2	1	2	2	3	2	2	1	6	6	5	6	6	5	1	1	1	3	3
191	217	6	2	5	6	4	5	5	2	3	5	6	5	6	3	2	3	4	2	2	4	3	4	4	5	5	4	4	5	5	5	4	4	5	5	3	1	2	4	3	3	2	3	2	2	2	2	2	2
192	218	4.5	1	1	2	4	3	2	1	1	1	2	1	1	1	1	1	1	3	3	3	3	4	4	2	2	2	2	2	5	2	2	6	5	5	3	2	1	6	4	5	3	2	1	2	3	2	2	1
193	225	6	2	6	6	6	1	2	2	2	3	2	2	1	4	5	4	5	5	5	4	4	5	5	5	5	5	5	4	5	5	6	2	4	3	5	5	6	2	3	3	2	6	2	2	2	1	4	3
194	231	6	2	6	6	6	5	3	3	5	4	5	4	6	6	6	5	6	2	3	2	2	1	1	2	2	2	4	2	5	3	3	5	5	6	3	6	6	6	4	3	5	4	5	4	3	3	4	5
195	232	6	1	4	6	5	1	1	4	1	1	4	2	1	2	1	2	1	5	4	4	5	4	5	5	5	4	4	2	3	3	5	6	5	6	2	2	1	5	5	4	1	2	1	4	2	3	5	5
196	233	6.5	1	4	5	6	1	1	3	2	2	5	1	3	4	6	4	5	4	5	4	5	2	4	5	5	2	3	3	4	5	5	3	5	2	5	2	3	6	5	5	6	5	5	5	2	3	4	6
197	234	6.5	1	4	6	5	3	1	3	3	1	1	3	1	2	1	1	4	4	3	5	4	4	5	3	3	5	5	5	6	6	6	1	3	1	2	1	1	5	6	6	3	6	6	5	5	6	4	4
198	235	6	1	3	3	2	2	3	3	1	3	5	6	4	5	6	5	5	2	3	3	2	1	1	1	1	3	2	1	3	4	1	2	1	1	2	1	1	2	1	1	6	6	4	6	6	6	5	5
199	236	6	1	4	3	5	2	2	4	2	3	1	3	2	3	6	2	3	3	1	3	4	4	5	4	4	4	6	6	1	2	1	2	2	3	1	2	3	4	2	3	6	6	4	6	5	6	3	4
200	237	6	1	2	3	1	1	5	3	3	2	4	3	3	5	5	4	5	4	3	3	5	3	3	5	5	1	4	4	3	4	5	2	1	3	6	6	5	2	4	4	4	4	5	1	1	4	2	2
201	238	6.5	2	6	6	6	3	4	4	5	6	4	5	5	1	3	2	1	1	1	2	1	1	2	1	1	3	3	2	4	6	6	4	5	6	4	5	6	6	4	5	2	4	3	6	5	5	5	6
202	331	7	2	4	6	5	4	4	4	3	5	3	5	6	6	5	6	6	1	4	4	5	5	3	4	4	5	6	6	3	4	4	4	6	4	4	2	3	2	1	2	4	6	5	5	3	5	1	1
203	605	7.5	2	6	6	6	6	6	6	6	6	6	6	6	5	4	3	5	5	5	4	5	5	5	4	4	3	6	6	6	6	4	4	5	6	1	4	1	6	4	5	5	6	6	5	3	4	6	6
204	606	7.5	1	5	5	6	3	2	4	1	5	5	4	5	6	6	4	5	5	3	5	2	5	5	5	5	6	6	5	3	5	4	5	4	6	4	2	3	5	2	2	6	5	5	3	4	4	4	3
205	607	6	1	4	2	2	2	5	2	3	6	4	6	6	5	3	4	4	4	5	5	5	3	5	5	5	4	4	2	5	5	6	5	1	1	5	4	5	3	3	4	5	4	3	2	3	3	3	1
206	608	6.5	2	6	6	6	4	3	1	3	3	6	5	5	5	6	6	6	3	2	4	1	4	3	4	4	1	1	2	3	2	2	5	5	5	3	3	2	5	4	3	5	2	4	1	3	1	2	2
207	610	7.5	2	6	6	6	2	4	6	5	5	2	2	4	5	5	6	6	5	5	5	5	5	4	5	5	5	5	6	6	6	6	6	6	6	5	6	6	6	6	6	6	5	6	2	1	1	2	2
208	614	4.5	1	2	3	1	1	1	1	2	3	1	3	1	5	1	3	4	4	5	5	4	2	3	5	5	3	3	1	1	2	4	3	6	4	1	4	5	5	5	5	3	3	3	6	3	4	2	2
209	615	7.5	2	5	6	5	6	5	6	6	5	4	5	6	4	4	4	4	5	4	5	2	4	3	4	4	2	6	6	1	4	3	1	5	3	3	3	5	3	4	4	4	3	3	1	1	1	5	5
210	617	7.5	2	6	6	6	2	1	2	2	5	5	2	5	5	5	2	3	5	5	4	3	3	3	3	3	4	4	2	6	5	6	5	4	5	3	6	6	5	4	4	5	5	5	3	1	1	1	3
211	618	7.5	2	2	3	4	4	6	3	5	6	5	5	6	6	6	6	6	4	4	5	4	5	4	4	4	2	2	4	3	6	6	1	5	4	4	4	4	4	5	5	6	5	5	5	5	6	5	5
212	621	6	2	2	1	3	6	5	5	6	3	4	2	2	2	1	1	2	2	2	1	3	2	2	4	4	1	1	1	5	3	5	5	3	6	1	2	1	6	5	5	6	4	5	5	5	6	5	5
213	627	6.5	2	5	4	4	5	5	6	6	6	6	5	6	5	6	5	5	4	4	4	3	3	3	5	5	3	2	1	6	4	6	6	4	6	5	4	4	6	6	5	1	1	1	1	1	1	6	6
214	630	6.5	2	3	6	3	4	5	3	2	4	6	6	6	4	4	5	4	4	3	5	4	5	5	2	2	2	1	2	2	3	3	3	2	3	3	3	3	6	6	5	1	2	1	6	5	6	5	4
215	635	7	1	6	3	3	4	1	1	1	6	4	5	6	6	5	6	6	6	4	4	6	6	6	4	4	5	6	6	4	1	1	5	2	4	5	5	6	4	5	5	1	1	1	6	3	5	3	4
216	636	7	2	5	6	3	5	6	6	5	5	6	6	6	2	2	2	1	2	2	2	4	2	3	2	2	3	6	4	4	4	4	2	2	1	4	1	1	6	6	5	3	2	3	6	6	6	3	4
217	637	5.5	2	6	6	6	6	6	6	6	1	1	2	3	2	1	1	1	2	4	4	4	5	4	4	4	3	5	2	3	4	4	3	5	3	4	5	4	6	6	6	6	6	6	6	5	4	3	2
218	639	5.5	1	1	2	3	3	4	3	2	2	3	3	2	6	3	4	5	2	1	2	3	2	2	1	1	3	6	3	5	4	5	4	3	2	4	3	4	2	4	1	1	1	2	4	3	5	6	5
219	640	7	2	6	5	5	6	6	6	5	1	6	4	5	6	5	4	6	4	5	5	3	3	3	4	4	1	2	1	3	3	2	5	6	4	5	6	6	6	4	4	5	1	3	1	3	3	5	5
220	641	6	2	2	1	3	6	5	5	6	5	5	5	5	3	4	3	1	3	3	1	3	1	3	3	3	3	2	2	6	5	5	2	4	2	3	6	4	4	4	4	1	3	2	6	6	6	1	1
221	643	7	2	4	4	4	4	4	3	3	1	2	3	4	3	1	2	3	5	4	5	5	4	3	5	5	5	4	4	4	4	3	5	4	5	4	4	3	5	6	3	3	4	5	6	6	5	4	5
222	649	6	1	4	1	4	1	2	2	1	5	5	3	4	4	2	4	5	1	2	2	1	2	1	2	2	5	4	4	6	3	3	3	6	5	3	4	5	6	5	6	1	2	1	3	1	2	3	1
223	650	6	2	5	1	3	2	6	5	5	5	4	5	6	3	6	3	4	5	4	4	5	5	4	5	5	1	3	1	3	4	1	3	4	3	1	1	1	2	3	2	4	5	6	3	3	3	1	2
[truncated: 14 more columns]
